# Supplementary material for: Development and Application of a High Throughput Protein Unfolding Kinetic Assay
Source: PLoS One. 2016 Jan 8;11(1):e0146232. doi: 10.1371/journal.pone.0146232 (PMC4706425; doi:10.1371/journal.pone.0146232)
Supplement: S1 Table — There is a sample set up tab and a plate layout tab. (XLSX) [file pone.0146232.s007.xlsx]

## Sheet: Set Up
	Conc. Of Denaturant Stock (Pump 2)	8.05	M
	Conc. Of Initial Protein Stock	123	µM
	Final Conc. Of Protein in well	2.5	µM
	Final Vol. in well	100	µL
	Reaction Time/Well	2	min
	Global Evaporation Rate	0.0627	µL/min
	Internal Evaporation Rate	0.0641	µL/min
	Chosen Evaporation Rate	0.0627	µL/min
	Sample	End [Denat] (M)	End [Protein] (µM)	[Protein] Before Inj (µM)	VDenaturant Injection (µL)	VWell (µL)	Vsample in tube (µL)	VProt Needed (µL)	VBuffer Needed (µL)	Calibrated Total Vol (µL)	Calibrated End [Denat] (M)
	1	7.5	2.5	36.5909	93.1677	6.8323	18.6646	5.55248	13.1121	100	7.5			To program plate reader method
	2	7.1739	2.5	22.9711	89.1168	10.8832	26.7665	4.99883	21.7676	99.7492	7.19194			To manually pipette into plate during setup
	3	6.8478	2.5	16.7401	85.0658	14.9342	34.8683	4.74553	30.1228	99.4984	6.88232			To prepare samples in tubes
	4	6.5217	2.5	13.1682	81.0149	18.9851	42.9702	4.60033	38.3699	99.2476	6.57114			To use during fitting
	5	6.1956	2.5	10.8526	76.964	23.036	51.072	4.5062	46.5658	98.9968	6.25838
	6	5.8695	2.5	9.22953	72.913	27.087	59.1739	4.44022	54.7337	98.746	5.94404
	7	5.5434	2.5	8.0288	68.8621	31.1379	67.2758	4.39141	62.8844	98.4952	5.62809
	8	5.2173	2.5	7.10453	64.8112	35.1888	75.3776	4.35384	71.0238	98.2444	5.31053
	9	4.8912	2.5	6.37109	60.7602	39.2398	83.4795	4.32403	79.1555	97.9936	4.99135
	10	4.5651	2.5	5.77491	56.7093	43.2907	91.5814	4.29979	87.2816	97.7428	4.67052
	11	4.239	2.5	5.28077	52.6584	47.3416	99.6832	4.27971	95.4035	97.492	4.34805
	12	3.9129	2.5	4.86452	48.6075	51.3925	107.785	4.26279	103.522	97.2412	4.02391
	13	3.5868	2.5	4.5091	44.5565	55.4435	115.887	4.24834	111.639	96.9904	3.6981
	14	3.2607	2.5	4.20208	40.5056	59.4944	123.989	4.23586	119.753	96.7396	3.37059
	15	2.9346	2.5	3.9342	36.4547	63.5453	132.091	4.22497	127.866	96.4888	3.04139
	16	2.6085	2.5	3.69843	32.4037	67.5963	140.193	4.21538	135.977	96.238	2.71047
	17	2.2824	2.5	3.48932	28.3528	71.6472	148.294	4.20688	144.088	95.9872	2.37782
	18	1.9563	2.5	3.30259	24.3019	75.6981	156.396	4.19929	152.197	95.7364	2.04342
	19	1.6302	2.5	3.13483	20.2509	79.7491	164.498	4.19247	160.306	95.4856	1.70727
	20	1.3041	2.5	2.98329	16.2	83.8	172.6	4.18631	168.414	95.2348	1.36935
	21	0.978	2.5	2.84573	12.1491	87.8509	180.702	4.18072	176.521	94.984	1.02965
	22	0.6519	2.5	2.72029	8.09814	91.9019	188.804	4.17562	184.628	94.7332	0.688143
	23	0.3258	2.5	2.60545	4.0472	95.9528	196.906	4.17095	192.735	94.4824	0.344826
	24	-0.0003	2.5	2.49991	-0.00372671	100.004	205.007	4.16666	200.841	94.2316	-0.000318365
								105.159	2578.91

## Sheet: Plate Layout
		1	2	3	4	5	6	7	8	9	10	11	12
	A	Buffer	Buffer	Buffer	Buffer	Buffer	Buffer	Buffer	Buffer	Buffer	Buffer	Buffer	Buffer
	B	Buffer	24	24	23	23	22	22	21	21	20	20	Buffer
	C	Buffer	19	19	18	18	17	17	16	16	15	15	Buffer
	D	Buffer	14	14	13	13	12	12	11	11	10	10	Buffer
	E	Buffer	Buffer	Buffer	Buffer	Evp. Control	Buffer	Buffer	Evp. Control	Buffer	Buffer	Buffer	Buffer
	F	Buffer	9	9	8	8	7	7	6	6	5	5	Buffer
	G	Buffer	Evp. Control	4	4	3	3	2	2	1	1	Evp. Control	Buffer
	H	Buffer	Buffer	Buffer	Buffer	Buffer	Buffer	Buffer	Buffer	Buffer	Buffer	Buffer	Buffer
		Evp. Control	300 µL Reaction Buffer (NO INJECTIONS). Measure volume at end of experiment to calculate internal evaporation rate.
