# Supplementary material for: Development and Application of a High Throughput Protein Unfolding Kinetic Assay
Source: PLoS One. 2016 Jan 8;11(1):e0146232. doi: 10.1371/journal.pone.0146232 (PMC4706425; doi:10.1371/journal.pone.0146232)
Supplement: S2 Table — There is a sample set up tab and a plate layout tab. In addition there is a choice of 3 injection protocols; the 0 to 4.0 M protocol (proteins with D50 values around 2), the 0 to 4.8 M protocol (D50 values around 3) and the 1 to 5.4 M for the most stable proteins. (XLSX) [file pone.0146232.s008.xlsx]

## Sheet: Set Up
	Volume in Well for 1 experiment	50	μL
	Extra Protein Volume Required	2.5	μL
	Final Protein Concentration	10	μM
	Number of Replicates	2
	Reaction Buffer Description	10 mM Tris, 100 mM NaCl, pH 8.0
	Sample Info 1	Sample Info 2	Sample Info 3	Conc. (μM) final protein in tube	Vol. (μL) final protein in tube (single)	Conc. (μM) initial protein stock	Vol. (μL) initial protein for tube (single)	Vol. (μL) reaction buffer for tube (single)	Vol. (μL) initial protein for tube (multiple)	Vol. (μL) reaction buffer for tube (multiple)
	Known Control	Control Protein	dilute with reaction Buf.	10	52.5	235	2.23404	50.266	4.46809	100.532
	Unfolding Control 1	Control Protein	dilute with high conc. Denat.	10	52.5		#DIV/0!	#DIV/0!	#DIV/0!	#DIV/0!
	Unfolding Control 2	Other Protein	dilute with high conc. Denat.	10	52.5		#DIV/0!	#DIV/0!	#DIV/0!	#DIV/0!	Random #
	1			10	52.5		#DIV/0!	#DIV/0!	#DIV/0!	#DIV/0!	0.0162428
	2			10	52.5		#DIV/0!	#DIV/0!	#DIV/0!	#DIV/0!	0.969135
	3			10	52.5		#DIV/0!	#DIV/0!	#DIV/0!	#DIV/0!	0.292457
	4			10	52.5		#DIV/0!	#DIV/0!	#DIV/0!	#DIV/0!	0.0376091
	5			10	52.5		#DIV/0!	#DIV/0!	#DIV/0!	#DIV/0!	0.519923
	6			10	52.5		#DIV/0!	#DIV/0!	#DIV/0!	#DIV/0!	0.0865422
	7			10	52.5		#DIV/0!	#DIV/0!	#DIV/0!	#DIV/0!	0.623978
	8			10	52.5		#DIV/0!	#DIV/0!	#DIV/0!	#DIV/0!	0.650094
	9			10	52.5		#DIV/0!	#DIV/0!	#DIV/0!	#DIV/0!	0.838739
	10			10	52.5		#DIV/0!	#DIV/0!	#DIV/0!	#DIV/0!	0.298819
	11			10	52.5		#DIV/0!	#DIV/0!	#DIV/0!	#DIV/0!	0.416903
	12			10	52.5		#DIV/0!	#DIV/0!	#DIV/0!	#DIV/0!	0.802769
	13			10	52.5		#DIV/0!	#DIV/0!	#DIV/0!	#DIV/0!	0.161669
	14			10	52.5		#DIV/0!	#DIV/0!	#DIV/0!	#DIV/0!	0.723743
	15			10	52.5		#DIV/0!	#DIV/0!	#DIV/0!	#DIV/0!	0.306894
	16			10	52.5		#DIV/0!	#DIV/0!	#DIV/0!	#DIV/0!	0.152997
	17			10	52.5		#DIV/0!	#DIV/0!	#DIV/0!	#DIV/0!	0.670526
	18			10	52.5		#DIV/0!	#DIV/0!	#DIV/0!	#DIV/0!	0.612434
	19			10	52.5		#DIV/0!	#DIV/0!	#DIV/0!	#DIV/0!	0.645811
	20			10	52.5		#DIV/0!	#DIV/0!	#DIV/0!	#DIV/0!	0.413955
	21			10	52.5		#DIV/0!	#DIV/0!	#DIV/0!	#DIV/0!	0.538206
	22			10	52.5		#DIV/0!	#DIV/0!	#DIV/0!	#DIV/0!	0.0415453
	23			10	52.5		#DIV/0!	#DIV/0!	#DIV/0!	#DIV/0!	0.683605
	24			10	52.5		#DIV/0!	#DIV/0!	#DIV/0!	#DIV/0!	0.856492
	25			10	52.5		#DIV/0!	#DIV/0!	#DIV/0!	#DIV/0!	0.892568
	26			10	52.5		#DIV/0!	#DIV/0!	#DIV/0!	#DIV/0!	0.281122
	27			10	52.5		#DIV/0!	#DIV/0!	#DIV/0!	#DIV/0!	0.892011
	28			10	52.5		#DIV/0!	#DIV/0!	#DIV/0!	#DIV/0!	0.324084
	29			10	52.5		#DIV/0!	#DIV/0!	#DIV/0!	#DIV/0!	0.0713584
	30			10	52.5		#DIV/0!	#DIV/0!	#DIV/0!	#DIV/0!	0.577379
	31			10	52.5		#DIV/0!	#DIV/0!	#DIV/0!	#DIV/0!	0.291161
	32			10	52.5		#DIV/0!	#DIV/0!	#DIV/0!	#DIV/0!	0.0290427
	33			10	52.5		#DIV/0!	#DIV/0!	#DIV/0!	#DIV/0!	0.833883
	34			10	52.5		#DIV/0!	#DIV/0!	#DIV/0!	#DIV/0!	0.695969
	35			10	52.5		#DIV/0!	#DIV/0!	#DIV/0!	#DIV/0!	0.481041
	36			10	52.5		#DIV/0!	#DIV/0!	#DIV/0!	#DIV/0!	0.752219
	37			10	52.5		#DIV/0!	#DIV/0!	#DIV/0!	#DIV/0!	0.970765
	38			10	52.5		#DIV/0!	#DIV/0!	#DIV/0!	#DIV/0!	0.716797
	39			10	52.5		#DIV/0!	#DIV/0!	#DIV/0!	#DIV/0!	0.885772
	40			10	52.5		#DIV/0!	#DIV/0!	#DIV/0!	#DIV/0!	0.948199
	41			10	52.5		#DIV/0!	#DIV/0!	#DIV/0!	#DIV/0!	0.358696
	42			10	52.5		#DIV/0!	#DIV/0!	#DIV/0!	#DIV/0!	0.357513
	43			10	52.5		#DIV/0!	#DIV/0!	#DIV/0!	#DIV/0!	0.275049
	44			10	52.5		#DIV/0!	#DIV/0!	#DIV/0!	#DIV/0!	0.70867
	45			10	52.5		#DIV/0!	#DIV/0!	#DIV/0!	#DIV/0!	0.810151
	46			10	52.5		#DIV/0!	#DIV/0!	#DIV/0!	#DIV/0!	0.313985
	47			10	52.5		#DIV/0!	#DIV/0!	#DIV/0!	#DIV/0!	0.299029
	48			10	52.5		#DIV/0!	#DIV/0!	#DIV/0!	#DIV/0!	0.573822
	49			10	52.5		#DIV/0!	#DIV/0!	#DIV/0!	#DIV/0!	0.857966
	50			10	52.5		#DIV/0!	#DIV/0!	#DIV/0!	#DIV/0!	0.945521
	51			10	52.5		#DIV/0!	#DIV/0!	#DIV/0!	#DIV/0!	0.476751
	52			10	52.5		#DIV/0!	#DIV/0!	#DIV/0!	#DIV/0!	0.844587
	53			10	52.5		#DIV/0!	#DIV/0!	#DIV/0!	#DIV/0!	0.339942
	54			10	52.5		#DIV/0!	#DIV/0!	#DIV/0!	#DIV/0!	0.887884

## Sheet: Plate Layout
		1	2	3	4	5	6	7	8	9	10	11	12
	A	Buffer	Buffer	Buffer	Buffer	Buffer	Buffer	Buffer	Buffer	Buffer	Buffer	Buffer	Buffer
	B	Buffer	Known Control	1	2	3	4	5	6	7	8	Unfolding Control	Buffer
	C	Buffer	9	10	11	12	13	14	15	16	17	18	Buffer
	D	Buffer	19	20	21	22	23	Unfolding Control	24	25	26	27	Buffer
	E	Buffer	28	29	30	Unfolding Control	Known Control	31	32	33	34	35	Buffer
	F	Buffer	36	37	38	39	40	41	42	43	44	45	Buffer
	G	Buffer	Unfolding Control	46	47	48	49	50	51	52	53	54	Buffer
	H	Buffer	Buffer	Buffer	Buffer	Buffer	Buffer	Buffer	Buffer	Buffer	Buffer	Buffer	Buffer
	Unfolding Control	Known protein in high conc. denaturant					Known Control	50 µL known control protein.
	Unfolding Control	Known protein in high conc. denaturant						All wells with this thick border should have volumes measured after experiment has run as an internal control.

## Sheet: Inject from 0M to 4M
	Global Evaporation Rate (µL/s)		Avg. initial vol. of internal evap. controls (µL)	Avg. final vol. of internal evap. controls (µL)	Vol. evaporated during expt. (µL)	Number of protocol for complete method	Number of injections per protocol	Total time of experiment (s)	Internal Evaporation Rate (µL/s)		Chosen Evaporation Rate (µL/s)		Refractive index of buffer	Refractive index of Guan. + buffer	Concentration of Guan. in buffer (M)		Refractive index of buffer	Refractive index of Urea + buffer	Concentration of Urea in buffer (M)
	0.00203125		139	90	49	6	4	23760	0.00206229		0.00203125		1.337	1.421	5.01898				0
															0				0
		Conc. Denaturant (M) in Pump 1		Conc. Denaturant (M) in Pump 2			Time for each Protocol	Hour	Minute	Second	Time for Injection (s)
		3		5.019				1	6	0	990
	0-4.0 M Protocol for proteins that have a D50 around 2
	Injection #	Initial sample vol (µL)	Cumulative vol. (µL) of denaturant injected	Cumulative total vol. (µL) in well	Denaturant conc. (M) with no evap. Correction	Injection vol. (µL)	Denaturant conc. (µM) step increase	Measurement time (s)	Cumulative total vol. (µL) in well with evap. correction	Denaturant conc. (M) with evap. correction	Pump to use	Pump injection speed
	0	50	0	50	0	0
	1	50	3	53	0.169811	3	0.169811	990	50.9891	0.176508	Pump 1	430 µL/s
	2	50	6	56	0.321429	3	0.151617	1980	51.9781	0.3463	Pump 1	430 µL/s			Cells where most common
	3	50	9	59	0.457627	3	0.136199	2970	52.9672	0.50975	Pump 1	430 µL/s			variables should be entered
	4	50	12	62	0.580645	3	0.123018	3960	53.9562	0.667207	Pump 1	430 µL/s
	5	50	15	65	0.692308	3	0.111663	4950	54.9453	0.818996	Pump 1	430 µL/s
	6	50	18	68	0.794118	3	0.10181	5940	55.9344	0.965417	Pump 1	430 µL/s
	7	50	21	71	0.887324	3	0.0932063	6930	56.9234	1.10675	Pump 1	430 µL/s
	8	50	24	74	0.972973	3	0.085649	7920	57.9125	1.24325	Pump 1	430 µL/s
	9	50	28	78	1.07692	4	0.10395	8910	59.9016	1.4023	Pump 1	400 µL/s
	10	50	32	82	1.17073	4	0.0938086	9900	61.8906	1.55112	Pump 1	400 µL/s
	11	50	36	86	1.25581	4	0.0850822	10890	63.8797	1.69068	Pump 1	400 µL/s
	12	50	41	91	1.35165	5	0.0958344	11880	66.8688	1.83942	Pump 1	350 µL/s
	13	50	44	94	1.46869	3	0.117043	12870	67.8578	2.0345	Pump 2	430 µL/s
	14	50	47	97	1.57849	3	0.109803	13860	68.8469	2.22398	Pump 2	430 µL/s
	15	50	50	100	1.68171	3	0.103215	14850	69.8359	2.40809	Pump 2	430 µL/s
	16	50	53	103	1.77891	3	0.0972026	15840	70.825	2.58705	Pump 2	430 µL/s
	17	50	56	106	1.87061	3	0.0917006	16830	71.8141	2.76109	Pump 2	430 µL/s
	18	50	59	109	1.95727	3	0.0866528	17820	72.8031	2.9304	Pump 2	430 µL/s
	19	50	63	113	2.06565	4	0.10838	18810	74.7922	3.12089	Pump 2	400 µL/s
	20	50	67	117	2.16662	4	0.100969	19800	76.7812	3.30151	Pump 2	400 µL/s
	21	50	72	122	2.28352	5	0.116901	20790	79.7703	3.49239	Pump 2	350 µL/s
	22	50	77	127	2.39121	5	0.107696	21780	82.7594	3.66948	Pump 2	350 µL/s
	23	50	83	133	2.50976	6	0.118547	22770	86.7484	3.84788	Pump 2	300 µL/s
	24	50	89	139	2.61807	6	0.108313	23760	90.7375	4.0106	Pump 2	300 µL/s
						Avg. step resolution	0.109086

## Sheet: Inject from 0M to 4.8M
	Global Evaporation Rate (µL/s)		Avg. initial vol. of internal evap. controls (µL)	Avg. final vol. of internal evap. controls (µL)	Vol. evaporated during expt. (µL)	Number of protocol for complete method	Number of injections per protocol	Total time of experiment (s)	Internal Evaporation Rate (µL/s)		Chosen Evaporation Rate (µL/s)		Refractive index of buffer	Refractive index of Guan. + buffer	Concentration of Guan. in buffer (M)		Refractive index of buffer	Refractive index of Urea + buffer	Concentration of Urea in buffer (M)
	0.00203125		161	105	56	7	4	27720	0.0020202		0.00203125		1.337	1.405	4.03605				0
															0				0
		Conc. Denaturant (M) in Pump 1		Conc. Denaturant (M) in Pump 2			Time for each Protocol	Hour	Minute	Second	Time for Injection (s)
		4.036		6				1	6	0	990
	0-4.8 M Protocol for proteins that have a D50 around 2.5
	Injection #	Initial sample vol (µL)	Cumulative vol. (µL) of denaturant injected	Cumulative total vol. (µL) in well	Denaturant conc. (M) with no evap. Correction	Injection vol. (µL)	Denaturant conc. (µM) step increase	Measurement time (s)	Cumulative total vol. (µL) in well with evap. correction	Denaturant conc. (M) with evap. correction	Pump to use	Pump injection speed
	0	50	0	50	0	0
	1	50	3	53	0.228453	3	0.228453	990	50.9891	0.237463	Pump 1	430 µL/s
	2	50	6	56	0.432429	3	0.203976	1980	51.9781	0.465888	Pump 1	430 µL/s			Cells where most common
	3	50	9	59	0.615661	3	0.183232	2970	52.9672	0.685783	Pump 1	430 µL/s			variables should be entered
	4	50	12	62	0.781161	3	0.1655	3960	53.9562	0.897616	Pump 1	430 µL/s
	5	50	15	65	0.931385	3	0.150223	4950	54.9453	1.10182	Pump 1	430 µL/s
	6	50	18	68	1.06835	3	0.136968	5940	55.9344	1.29881	Pump 1	430 µL/s
	7	50	21	71	1.19375	3	0.125394	6930	56.9234	1.48895	Pump 1	430 µL/s
	8	50	24	74	1.30897	3	0.115226	7920	57.9125	1.67259	Pump 1	430 µL/s
	9	50	27	77	1.41522	3	0.106248	8910	58.9016	1.85007	Pump 1	430 µL/s
	10	50	30	80	1.5135	3	0.0982792	9900	59.8906	2.02169	Pump 1	430 µL/s
	11	50	34	84	1.63362	4	0.120119	10890	61.8797	2.21759	Pump 1	400 µL/s
	12	50	38	88	1.74282	4	0.109199	11880	63.8687	2.4013	Pump 1	400 µL/s
	13	50	42	92	1.84252	4	0.0997036	12870	65.8578	2.57391	Pump 1	400 µL/s
	14	50	47	97	1.95559	5	0.113066	13860	68.8469	2.75527	Pump 1	350 µL/s
	15	50	50	100	2.07692	3	0.121332	14850	69.8359	2.974	Pump 2	430 µL/s
	16	50	53	103	2.19118	3	0.114264	15840	70.825	3.18661	Pump 2	430 µL/s
	17	50	56	106	2.29898	3	0.107797	16830	71.8141	3.39337	Pump 2	430 µL/s
	18	50	59	109	2.40084	3	0.101863	17820	72.8031	3.59452	Pump 2	430 µL/s
	19	50	63	113	2.52825	4	0.127404	18810	74.7922	3.81981	Pump 2	400 µL/s
	20	50	67	117	2.64694	4	0.118692	19800	76.7812	4.03343	Pump 2	400 µL/s
	21	50	71	121	2.75779	4	0.110845	20790	78.7703	4.23627	Pump 2	400 µL/s
	22	50	75	125	2.86154	4	0.103751	21780	80.7594	4.42911	Pump 2	400 µL/s
	23	50	80	130	2.98225	5	0.12071	22770	83.7484	4.62924	Pump 2	350 µL/s
	24	50	85	135	3.09401	5	0.111769	23760	86.7375	4.81559	Pump 2	350 µL/s
	25	50	91	141	3.21767	6	0.123659	24750	90.7266	5.00065	Pump 2	300 µL/s
	26	50	97	147	3.33124	6	0.113564	25740	94.7156	5.17013	Pump 2	300 µL/s
	27	50	104	154	3.45255	7	0.121307	26730	99.7047	5.33267	Pump 2	260 µL/s
	28	50	111	161	3.5633	7	0.110759	27720	104.694	5.47972	Pump 2	260 µL/s
						Avg. step resolution	0.127261

## Sheet: Inject from 1M to 5.4M
	Global Evaporation Rate (µL/s)		Avg. initial vol. of internal evap. controls (µL)	Avg. final vol. of internal evap. controls (µL)	Vol. evaporated during expt. (µL)	Number of protocol for complete method	Number of injections per protocol	Total time of experiment (s)	Internal Evaporation Rate (µL/s)		Chosen Evaporation Rate (µL/s)		Refractive index of buffer	Refractive index of Guan. + buffer	Concentration of Guan. in buffer (M)		Refractive index of buffer	Refractive index of Urea + buffer	Concentration of Urea in buffer (M)
	0.00203125		187	138	49	6	4	23760	0.00206229		0.00203125		1.337	1.437	6.0099				0
															0				0
	Conc. Denaturant (M) in Pump 1	Conc. Denaturant (M) in Pump 2		Starting Guan	Vol. of Pump 1 Denat. for 50 µL sample		Time for each Protocol	Hour	Minute	Second	Time for Injection (s)
	6.01	8		1	8.31947			1	6	0	990
	X-Y M Protocol. Starting conc can be determined by changing value in E6 and is thus not restricted to starting at 0M.
	Injection #	Theorectical initial sample vol (µL)	Cumulative vol. (µL) of denaturant injected	Cumulative total vol. (µL) in well	Denaturant conc. (M) with no evap. Correction	Injection vol. (µL)	Denaturant conc. (µM) step increase	Measurement time (s)	Cumulative total vol. (µL) in well with evap. correction	Denaturant conc. (M) with evap. correction	Pump to use	Pump injection speed
	None	41.6805	8.31947	50	1	0
	1	41.6805	11.3195	53	1.28358	3	0.283585	6	53	1.28358	Pump1	430 µL/s
	2	41.6805	14.3195	56	1.53679	3	0.253201	12	56	1.53679	Pump1	430 µL/s			Cells where most common
	3	41.6805	18.3195	60	1.835	4	0.298214	18	60	1.835	Pump1	400 µL/s			variables should be entered
	4	41.6805	22.3195	64	2.09594	4	0.260937	24	64	2.09594	Pump1	400 µL/s
	5	41.6805	26.3195	68	2.32618	4	0.230239	30	68	2.32618	Pump1	400 µL/s
	6	41.6805	31.3195	73	2.57849	5	0.252317	36	73	2.57849	Pump1	350 µL/s
	7	41.6805	36.3195	78	2.79846	5	0.219968	42	78	2.79846	Pump1	350 µL/s
	8	41.6805	42.3195	84	3.02786	6	0.229396	48	84	3.02786	Pump1	300 µL/s
	9	41.6805	48.3195	90	3.22667	6	0.19881	54	90	3.22667	Pump1	300 µL/s
	10	41.6805	55.3195	97	3.42753	7	0.200859	60	97	3.42753	Pump1	260 µL/s
	11	41.6805	63.3195	105	3.62429	8	0.19676	66	105	3.62429	Pump1	220 µL/s
	12	41.6805	72.3195	114	3.81263	9	0.188346	72	114	3.81263	Pump1	190 µL/s
	13	41.6805	76.3195	118	3.95458	4	0.141945	78	118	3.95458	Pump2	400 µL/s
	14	41.6805	80.3195	122	4.08721	4	0.132637	84	122	4.08721	Pump2	400 µL/s
	15	41.6805	84.3195	126	4.21143	4	0.124215	90	126	4.21143	Pump2	400 µL/s
	16	41.6805	89.3195	131	4.35603	5	0.144602	96	131	4.35603	Pump2	350 µL/s
	17	41.6805	94.3195	136	4.49	5	0.133969	102	136	4.49	Pump2	350 µL/s
	18	41.6805	99.3195	141	4.61447	5	0.124468	108	141	4.61447	Pump2	350 µL/s
	19	41.6805	105.319	147	4.75265	6	0.138185	114	147	4.75265	Pump2	300 µL/s
	20	41.6805	112.319	154	4.90026	7	0.147607	120	154	4.90026	Pump2	260 µL/s
	21	41.6805	119.319	161	5.03503	7	0.134771	126	161	5.03503	Pump2	260 µL/s
	22	41.6805	127.319	169	5.17538	8	0.140354	132	169	5.17538	Pump2	220 µL/s
	23	41.6805	135.319	177	5.30305	8	0.127666	138	177	5.30305	Pump2	220 µL/s
	24	41.6805	145.319	187	5.44727	10	0.144222	144	187	5.44727	Pump2	170 µL/s
						Avg. step resolution	0.185303
